# Supplementary material for: mettannotator: a comprehensive and scalable Nextflow annotation pipeline for prokaryotic assemblies
Source: Bioinformatics. 2025 Jan 24;41(2):btaf037. doi: 10.1093/bioinformatics/btaf037 (PMC11842068; doi:10.1093/bioinformatics/btaf037)
Supplement: btaf037_Supplementary_Data [file btaf037_supplementary_data.zip]

Archive with 4 entries (4 files):
- Supplementary Table 1.xlsx
- Supplementary Table 2.xlsx
- Supplementary Table 3.xlsx
- Supplementary methods, results and figures.docx
