# Supplementary material for: mettannotator: a comprehensive and scalable Nextflow annotation pipeline for prokaryotic assemblies
Source: Bioinformatics. 2025 Jan 24;41(2):btaf037. doi: 10.1093/bioinformatics/btaf037 (PMC11842068; doi:10.1093/bioinformatics/btaf037)
Supplement: btaf037_Supplementary_Data [file btaf037_supplementary_data.zip › Supplementary Table 2.xlsx]

## Sheet: Sheet1
Comparison of features in annotation tools
	Beav	PGAP	Bakta	Prokka	mettannotator
Gene caller	Bakta	ORFfinder + HMM library + BlastRules + ProSplign GeneMarkS-2+	Prodigal + filter Custom workflow for small protein detection	Prodigal	Prokka Bakta
Functional annotation	Custom Bakta database	Curated Protein Family Models BlastRules	MD5/Diamond vs UniRef HMMER vs Pfam Custom DB DeepSig	BLAST+ vs UniProtKB (SwissProt), HMMER vs Pfam, TIGRFAM; SignalP	InterProScan eggNOG-mapper UniFIRE
Biosynthetic gene clusters	antiSMASH				antiSMASH GECCO Sanntis
Mobilome	TIGER2 (optional) DBSCAN-SWA IntegronFinder	Curated phage proteins			Separate pipeline
ncRNA predictions	Bakta	cmsearch tRNAscan-SE	cmscan tRNAscan-SE Aragorn	RNAmmer, Aragorn, Infernal	cmscan tRNAscan-SE
Polysaccharide utilisation loci					run_dbCAN
Operon prediction	Operon-mapper
Secretion systems	MacSyFinder
AA biosynthesis & carbon metabolism	GapMind
Antimicrobial resistance			AMRFinderPlus	NCBI Bacterial Antimicrobial Resistance Reference Gene Database	AMRFinderPlus
Defense systems	DefenseFinder				DefenseFinder
CRISPR	Bakta	PILER-CR CRISPR Recognition Tool	PILER-CR		CRISPRCasFinder
Additional annotations	Agrobacterium-specific pipeline Dif sites pip box/tts box/nod box/hrp box oriT regions		gaps oriC regions oriT regions
Species annotated	Bacterial	Bacterial Archaeal	Bacterial	Bacterial Archaeal	Bacterial Archaeal
Requires species-level taxonomy	No	Yes	No	No	No
Visualisations	Circos		Circos		Circos
Merged output file	Yes	Yes	Yes	Yes	Yes
Technologies	Bash, Python	CWL, Python	Python	Perl	Nextflow, Python
