# Supplementary material for: mettannotator: a comprehensive and scalable Nextflow annotation pipeline for prokaryotic assemblies
Source: Bioinformatics. 2025 Jan 24;41(2):btaf037. doi: 10.1093/bioinformatics/btaf037 (PMC11842068; doi:10.1093/bioinformatics/btaf037)
Supplement: btaf037_Supplementary_Data [file btaf037_supplementary_data.zip › Supplementary Table 3.xlsx]

## Sheet: Reference
Ground truth (Streptococcus pneumoniae strain 519/43)				Mapping to assembly GCF_001457635.1 (Streptococcus pneumoniae strain NCTC7465)
Gene ID	Pseudogene	Gene name	Gene product	Gene coordinates	# Mismatched bases	Total length of gaps (bp)	Fraction of the ground truth gene covered
lcl|CR931632.1_cds_CAI32694.1_1	no	dexB		NZ_LN831051.1:157308-157469	0	0	1
lcl|CR931632.1_cds_SPC01_0002_2	yes	aliB	putative oligopeptide-binding protein AliB (pseudogene)	NZ_LN831051.1:156976-157149	0	0	1
lcl|CR931632.1_cds_SPC01_0003_3	yes	tnp	putative IS630-Spn1 transposase	NZ_LN831051.1:154644-155378	2	1	0.84
lcl|CR931632.1_cds_SPC01_0004_4	yes	tnp	putative IS1167 transposase	NZ_LN831051.1:155499-156805	4	56	1
lcl|CR931632.1_cds_CAI32698.1_5	no	wzg	integral membrane regulatory protein Wzg	NZ_LN831051.1:152964-154409	0	0	1
lcl|CR931632.1_cds_CAI32699.1_6	no	wzh	protein-tyrosine phosphatase Wzh	NZ_LN831051.1:152231-152962	0	0	1
lcl|CR931632.1_cds_CAI32700.1_7	no	wzd	capsular polysaccharide biosynthesis protein Wzd	NZ_LN831051.1:151530-152222	1	0	1
lcl|CR931632.1_cds_CAI32701.1_8	no	wze	tyrosine-protein kinase Wze	NZ_LN831051.1:150855-151520	1	0	1
lcl|CR931632.1_cds_CAI32702.1_9	no	wchB	galacturonosyl transferase	NZ_LN831051.1:149578-150714	0	0	1
lcl|CR931632.1_cds_CAI32703.1_10	no	wchC	galacturonic acid acetyl transferase	NZ_LN831051.1:149034-149585	0	0	1
lcl|CR931632.1_cds_CAI32704.1_11	no	wchD	putative glycosyl transferase	NZ_LN831051.1:147883-149037	0	0	1
lcl|CR931632.1_cds_CAI32705.1_12	no	wzy	oligosaccharide repeat unit polymerase Wzy	NZ_LN831051.1:146462-147766	0	0	1
lcl|CR931632.1_cds_CAI32706.1_13	no	wzx	flippase Wzx	NZ_LN831051.1:145107-146147	0	0	1
lcl|CR931632.1_cds_CAI32707.1_14	no	gla	putative epimerase	NZ_LN831051.1:143969-145039	0	0	1
lcl|CR931632.1_cds_CAI32708.1_15	no	ugd	UDP-glucose 6-dehydrogenase Ugd	NZ_LN831051.1:142708-143940	0	0	1
lcl|CR931632.1_cds_SPC01_0016_16	yes	tnp	putative IS1167 transposase	NZ_LN831051.1:140716-142022	13	56	1
lcl|CR931632.1_cds_CAI32710.1_17	no	rmlA	glucose-1-phosphate thymidylyltransferase RmlA	NZ_LN831051.1:139645-140502	0	0	1
lcl|CR931632.1_cds_CAI32711.1_18	no	rmlC	dTDP-4-keto-6-deoxy-D-glucose 3,5-epimerase RmlC	NZ_LN831051.1:139048-139644	0	0	1
lcl|CR931632.1_cds_CAI32712.1_19	no	rmlB	dTDP-D-glucose 4,6-dehydratase RmlB	NZ_LN831051.1:137989-139038	0	0	1
lcl|CR931632.1_cds_SPC01_0020_20	yes	rmlD	dTDP-4-keto-L-rhamnose reductase RmlD	NZ_LN831051.1:137073-137923	0	1	1
lcl|CR931632.1_cds_SPC01_0021_21	yes	tnp	putative IS1670 transposase	NZ_LN831051.1:135847-136949	4	47	1
lcl|CR931632.1_cds_CAI32715.1_22	no	aliA		NZ_LN831051.1:135289-135645	3	0	1

## Sheet: Tool results - gene boundaries
		mettannotator, Bakta, Prokka, Beav		PGAP
Gene ID	Pseudogene	5' boundary	3' boundary	5' boundary	3' boundary
lcl|CR931632.1_cds_CAI32694.1_1	no	Extends past boundary by 1446bp	Exact	Extends past boundary by 1446bp	Exact
lcl|CR931632.1_cds_SPC01_0002_2	yes	Exact	Exact	Exact	Exact
lcl|CR931632.1_cds_SPC01_0003_3	yes	Truncated by 18bp	Extends past boundary by 22bp	Truncated by 18bp	Truncated by 5bp
lcl|CR931632.1_cds_SPC01_0004_4	yes	Exact	Exact	Exact	Exact
lcl|CR931632.1_cds_CAI32698.1_5	no	Exact	Exact	Exact	Exact
lcl|CR931632.1_cds_CAI32699.1_6	no	Exact	Exact	Exact	Exact
lcl|CR931632.1_cds_CAI32700.1_7	no	Exact	Exact	Exact	Exact
lcl|CR931632.1_cds_CAI32701.1_8	no	Exact	Exact	Exact	Exact
lcl|CR931632.1_cds_CAI32702.1_9	no	Exact	Exact	Exact	Exact
lcl|CR931632.1_cds_CAI32703.1_10	no	Exact	Exact	Exact	Exact
lcl|CR931632.1_cds_CAI32704.1_11	no	Exact	Exact	Exact	Exact
lcl|CR931632.1_cds_CAI32705.1_12	no	Exact	Exact	Exact	Exact
lcl|CR931632.1_cds_CAI32706.1_13	no	Extends past boundary by 129bp	Exact	Extends past boundary by 129bp	Exact
lcl|CR931632.1_cds_CAI32707.1_14	no	Exact	Exact	Exact	Exact
lcl|CR931632.1_cds_CAI32708.1_15	no	Exact	Exact	Exact	Exact
lcl|CR931632.1_cds_SPC01_0016_16	yes	Exact	Exact	Exact	Exact
lcl|CR931632.1_cds_CAI32710.1_17	no	Exact	Exact	Exact	Exact
lcl|CR931632.1_cds_CAI32711.1_18	no	Exact	Exact	Exact	Exact
lcl|CR931632.1_cds_CAI32712.1_19	no	Exact	Exact	Exact	Exact
lcl|CR931632.1_cds_SPC01_0020_20	yes	Exact	Truncated by 98bp	Exact	Exact
lcl|CR931632.1_cds_SPC01_0021_21	yes	Truncated by 75bp	Truncated by 716bp	Extends past boundary by 21bp	Extends past boundary by 3bp
lcl|CR931632.1_cds_CAI32715.1_22	no	Exact	Extends past boundary by 1626bp	Exact	Extends past boundary by 1626bp

## Sheet: Tool results - pseudogenes
Reference		mettannotator		PGAP		Bakta		Beav
Gene ID	Pseudogene	Pseudogene	Match is fragmented	Pseudogene	Match is fragmented	Pseudogene	Match is fragmented	Pseudogene	Match is fragmented
lcl|CR931632.1_cds_CAI32694.1_1	no	FALSE	FALSE	FALSE	FALSE	FALSE	FALSE	FALSE	FALSE
lcl|CR931632.1_cds_SPC01_0002_2	yes	FALSE	FALSE	FALSE	FALSE	FALSE	FALSE	FALSE	FALSE
lcl|CR931632.1_cds_SPC01_0003_3	yes	FALSE	TRUE	TRUE	FALSE	FALSE	TRUE	FALSE	TRUE
lcl|CR931632.1_cds_SPC01_0004_4	yes	TRUE	TRUE	TRUE	FALSE	FALSE	TRUE	FALSE	TRUE
lcl|CR931632.1_cds_CAI32698.1_5	no	FALSE	FALSE	FALSE	FALSE	FALSE	FALSE	FALSE	FALSE
lcl|CR931632.1_cds_CAI32699.1_6	no	FALSE	FALSE	FALSE	FALSE	FALSE	FALSE	FALSE	FALSE
lcl|CR931632.1_cds_CAI32700.1_7	no	FALSE	FALSE	FALSE	FALSE	FALSE	FALSE	FALSE	FALSE
lcl|CR931632.1_cds_CAI32701.1_8	no	TRUE	FALSE	FALSE	FALSE	FALSE	FALSE	FALSE	FALSE
lcl|CR931632.1_cds_CAI32702.1_9	no	FALSE	FALSE	FALSE	FALSE	FALSE	FALSE	FALSE	FALSE
lcl|CR931632.1_cds_CAI32703.1_10	no	FALSE	FALSE	FALSE	FALSE	FALSE	FALSE	FALSE	FALSE
lcl|CR931632.1_cds_CAI32704.1_11	no	FALSE	FALSE	FALSE	FALSE	FALSE	FALSE	FALSE	FALSE
lcl|CR931632.1_cds_CAI32705.1_12	no	FALSE	FALSE	FALSE	FALSE	FALSE	FALSE	FALSE	FALSE
lcl|CR931632.1_cds_CAI32706.1_13	no	FALSE	FALSE	FALSE	FALSE	FALSE	FALSE	FALSE	FALSE
lcl|CR931632.1_cds_CAI32707.1_14	no	FALSE	FALSE	FALSE	FALSE	FALSE	FALSE	FALSE	FALSE
lcl|CR931632.1_cds_CAI32708.1_15	no	FALSE	FALSE	FALSE	FALSE	FALSE	FALSE	FALSE	FALSE
lcl|CR931632.1_cds_SPC01_0016_16	yes	TRUE	TRUE	TRUE	FALSE	FALSE	TRUE	FALSE	TRUE
lcl|CR931632.1_cds_CAI32710.1_17	no	FALSE	FALSE	FALSE	FALSE	FALSE	FALSE	FALSE	FALSE
lcl|CR931632.1_cds_CAI32711.1_18	no	FALSE	FALSE	FALSE	FALSE	FALSE	FALSE	FALSE	FALSE
lcl|CR931632.1_cds_CAI32712.1_19	no	FALSE	FALSE	FALSE	FALSE	FALSE	FALSE	FALSE	FALSE
lcl|CR931632.1_cds_SPC01_0020_20	yes	TRUE	TRUE	TRUE	FALSE	FALSE	TRUE	FALSE	TRUE
lcl|CR931632.1_cds_SPC01_0021_21	yes	FALSE	FALSE	TRUE	FALSE	FALSE	FALSE	FALSE	FALSE
lcl|CR931632.1_cds_CAI32715.1_22	no	FALSE	FALSE	FALSE	FALSE	FALSE	FALSE	FALSE	FALSE

## Sheet: Tool results - gene names
Reference			mettannotator_bakta	mettannotator_prokka	PGAP	Beav
Gene ID	Pseudogene	Gene name	Gene name	Gene name	Gene name	Gene name
lcl|CR931632.1_cds_CAI32694.1_1	no	dexB	dexB	dexB		dexB
lcl|CR931632.1_cds_CAI32698.1_5	no	wzg	cps2a	tagU_1		cps2a
lcl|CR931632.1_cds_CAI32699.1_6	no	wzh	cps4B	cpsB	cps4B	cps4B
lcl|CR931632.1_cds_CAI32700.1_7	no	wzd	cpsC	ywqC	cpsC	cpsC
lcl|CR931632.1_cds_CAI32701.1_8	no	wze	cpsD	cpsD	cpsD	cpsD
lcl|CR931632.1_cds_CAI32702.1_9	no	wchB		pglA
lcl|CR931632.1_cds_CAI32703.1_10	no	wchC		dapH_1
lcl|CR931632.1_cds_CAI32704.1_11	no	wchD
lcl|CR931632.1_cds_CAI32705.1_12	no	wzy
lcl|CR931632.1_cds_CAI32706.1_13	no	wzx
lcl|CR931632.1_cds_CAI32707.1_14	no	gla	gla	wbgU	gla	gla
lcl|CR931632.1_cds_CAI32708.1_15	no	ugd		ugd_1
lcl|CR931632.1_cds_CAI32710.1_17	no	rmlA	rfbA	rfbA	rfbA	rfbA
lcl|CR931632.1_cds_CAI32711.1_18	no	rmlC		rfbC
lcl|CR931632.1_cds_CAI32712.1_19	no	rmlB	rfbB	rmlB	rfbB	rfbB
lcl|CR931632.1_cds_CAI32715.1_22	no	aliA	aliA	sarA_1		aliA
		16	9	13	6	9	Total assigned

## Sheet: Tool results - products
Gene ID	Reference	mettannotator-bakta, mettannotator-bakta-fast, Bakta	mettannoator-prokka	mettannotator-prokka-fast	Prokka	Beav	PGAP
lcl|CR931632.1_cds_CAI32698.1_5	integral membrane regulatory protein Wzg	Anionic cell wall polymer biosynthesis enzyme TagV/TagU, LytR-Cps2A-Psr (LCP) family (peptidoglycan teichoic acid transferase)	Polyisoprenyl-teichoic acid--peptidoglycan teichoic acid transferase TagU	Polyisoprenyl-teichoic acid--peptidoglycan teichoic acid transferase TagU	Polyisoprenyl-teichoic acid--peptidoglycan teichoic acid transferase TagU	Anionic cell wall polymer biosynthesis enzyme TagV/TagU, LytR-Cps2A-Psr (LCP) family (peptidoglycan teichoic acid transferase)	LCP family protein
lcl|CR931632.1_cds_CAI32699.1_6	protein-tyrosine phosphatase Wzh	capsular polysaccharide biosynthesis protein Cps4B	Tyrosine-protein phosphatase CpsB	Tyrosine-protein phosphatase CpsB	Tyrosine-protein phosphatase CpsB	capsular polysaccharide biosynthesis protein Cps4B	capsular polysaccharide biosynthesis protein Cps4B
lcl|CR931632.1_cds_CAI32700.1_7	capsular polysaccharide biosynthesis protein Wzd	capsular polysaccharide biosynthesis protein CpsC	putative capsular polysaccharide biosynthesis protein YwqC	putative capsular polysaccharide biosynthesis protein YwqC	putative capsular polysaccharide biosynthesis protein YwqC	capsular polysaccharide biosynthesis protein CpsC	capsular polysaccharide biosynthesis protein CpsC
lcl|CR931632.1_cds_CAI32701.1_8	tyrosine-protein kinase Wze	polysaccharide biosynthesis tyrosine autokinase CpsD	Tyrosine-protein kinase CpsD	Tyrosine-protein kinase CpsD	Tyrosine-protein kinase CpsD	polysaccharide biosynthesis tyrosine autokinase CpsD	polysaccharide biosynthesis tyrosine autokinase CpsD
lcl|CR931632.1_cds_CAI32702.1_9	galacturonosyl transferase	Galacturonosyl transferase	N,N'-diacetylbacillosaminyl-diphospho-undecaprenol alpha-1,3-N-acetylgalactosaminyltransferase	N,N'-diacetylbacillosaminyl-diphospho-undecaprenol alpha-1,3-N-acetylgalactosaminyltransferase	N,N'-diacetylbacillosaminyl-diphospho-undecaprenol alpha-1,3-N-acetylgalactosaminyltransferase	Galacturonosyl transferase	glycosyltransferase family 4 protein
lcl|CR931632.1_cds_CAI32703.1_10	galacturonic acid acetyl transferase	Galacturonic acid acetyl transferase	2,3,4,5-tetrahydropyridine-2,6-dicarboxylate N-acetyltransferase	2,3,4,5-tetrahydropyridine-2,6-dicarboxylate N-acetyltransferase	2,3,4,5-tetrahydropyridine-2,6-dicarboxylate N-acetyltransferase	Galacturonic acid acetyl transferase	acyltransferase
lcl|CR931632.1_cds_CAI32704.1_11	putative glycosyl transferase	Glycosyltransferase, group 1 family protein	Glycosyl transferase/ family 1	PFAM Glycosyl transferase/ group 1	hypothetical protein	Glycosyltransferase, group 1 family protein	glycosyltransferase
lcl|CR931632.1_cds_CAI32705.1_12	oligosaccharide repeat unit polymerase Wzy	Oligosaccharide repeat unit polymerase Wzy	oligosaccharide repeat unit polymerase	O-antigen polysaccharide polymerase Wzy	hypothetical protein	Oligosaccharide repeat unit polymerase Wzy	O-antigen polymerase
lcl|CR931632.1_cds_CAI32706.1_13	flippase Wzx	Uncharacterized protein cap1I	Polysaccharide biosynthesis protein	Polysaccharide biosynthesis C-terminal domain-containing protein	hypothetical protein	Uncharacterized protein cap1I	oligosaccharide flippase family protein
lcl|CR931632.1_cds_CAI32707.1_14	putative epimerase	UDP-glucuronate 4-epimerase Gla	UDP-N-acetylglucosamine 4-epimerase	UDP-N-acetylglucosamine 4-epimerase	UDP-N-acetylglucosamine 4-epimerase	UDP-glucuronate 4-epimerase Gla	UDP-glucuronate 4-epimerase Gla
lcl|CR931632.1_cds_CAI32708.1_15	UDP-glucose 6-dehydrogenase Ugd	UDP-glucose 6-dehydrogenase	UDP-glucose 6-dehydrogenase	UDP-glucose 6-dehydrogenase	UDP-glucose 6-dehydrogenase	UDP-glucose 6-dehydrogenase	nucleotide sugar dehydrogenase
lcl|CR931632.1_cds_CAI32710.1_17	glucose-1-phosphate thymidylyltransferase RmlA	glucose-1-phosphate thymidylyltransferase RfbA	Glucose-1-phosphate thymidylyltransferase 1	Glucose-1-phosphate thymidylyltransferase 1	Glucose-1-phosphate thymidylyltransferase 1	glucose-1-phosphate thymidylyltransferase RfbA	glucose-1-phosphate thymidylyltransferase RfbA
lcl|CR931632.1_cds_CAI32711.1_18	dTDP-4-keto-6-deoxy-D-glucose 3,5-epimerase RmlC	dTDP-4-dehydrorhamnose 3,5-epimerase	Protein RmlC	Protein RmlC	Protein RmlC	dTDP-4-dehydrorhamnose 3,5-epimerase	dTDP-4-dehydrorhamnose 3,5-epimerase family protein
lcl|CR931632.1_cds_CAI32712.1_19	dTDP-D-glucose 4,6-dehydratase RmlB	dTDP-glucose 4,6-dehydratase	dTDP-glucose 4,6-dehydratase	dTDP-glucose 4,6-dehydratase	dTDP-glucose 4,6-dehydratase	dTDP-glucose 4,6-dehydratase	dTDP-glucose 4,6-dehydratase
